# Supplementary material for: Intensive care unit–acquired weakness: unanswered questions and targets for future research
Source: F1000Res. 2019 Apr 17;8:F1000 Faculty Rev-508. [Version 1] doi: 10.12688/f1000research.17376.1 (PMC6480958; doi:10.12688/f1000research.17376.1)
Supplement: Supplementary file 1 [file f1000research-8-19002-s0000.tgz]

Archive with 1 entries (1 files):
- 560fcb33-6146-479f-b471-fd37ed0f6eaa_NEW_Latronico_Supplementary_Table_1_FM_refs_fixed.docx
